# Supplementary material for: Cold tolerance response mechanisms revealed through comparative analysis of gene and protein expression in multiple rice genotypes
Source: PLoS One. 2019 Jun 10;14(6):e0218019. doi: 10.1371/journal.pone.0218019 (PMC6557504; doi:10.1371/journal.pone.0218019)
Supplement: S3 Table — (XLSX) [file pone.0218019.s003.xlsx]

## Sheet: Raw data
GENOTYPE	TREATMENT	REPLICATE	PHENOLICS	Mean	SD	SE	DDPH	Mean	SD	SE	POD	Mean	SD	SE	CAT	Mean	SD	SE	SOD	Mean	SD	SE	CHLOROPYLL	Mean	SD	SE	H2O2	Mean	SD	SE	MDA	Mean	SD	SE	ANTHOCYANIN	Mean	SD	SE	GLUCOSE	Mean	SD	SE	SUCROSE	Mean	SD	SE	PROLINE	Mean	SD
NIPPONBARE	Control	R1	122.3	121.2	0.964365	0.556776	14.4	14.1333	0.251661	0.145297	0.005	0.006	0.001	0.00057735	0.08	0.0738333	0.0053799	0.00310609	0.178	0.179	0.0105357	0.00608276	0.206	0.205333	0.00208167	0.00120185	0.211	0.217667	0.0160728	0.00927961	72.12	70.7667	1.18035	0.681477	0.031	0.0356667	0.00416333	0.0024037	14.2942	14.6707	0.339366	0.195933	16.3642	16.4074	0.40772	0.235397	0.146	0.142667	0.040104
	Control	R2	120.8				13.9				0.006				0.0714				0.169				0.203				0.236				70.23				0.037				14.953				16.023				0.101
	Control	R3	120.5				14.1				0.007				0.0701				0.19				0.207				0.206				69.95				0.039				14.765				16.835				0.181
	Stress	R1	178.2	177.1	1.49332	0.862168	79.99	79.9967	0.300056	0.173237	0.178	0.179667	0.00208167	0.00120185	0.426	0.323667	0.1025	0.0591786	0.342	0.347	0.00556776	0.00321455	0.18	0.171	0.00953939	0.00550757	0.443	0.423667	0.0211975	0.0122384	111.4	110.8	0.6	0.34641	0.025	0.0253333	0.00351188	0.00202759	13.0542	13.4307	0.339366	0.195933	27.0712	27.4477	0.339366	0.195933	0.4403	0.438267	0.0158481
	Stress	R2	175.4				80.3				0.182				0.324				0.353				0.161				0.401				110.2				0.022				13.713				27.73				0.4215
	Stress	R3	177.7				79.7				0.179				0.221				0.346				0.172				0.427				110.8				0.029				13.525				27.542				0.453
M202	Control	R1	124.3	125.633	1.66533	0.96148	14.8	14.9	0.264575	0.152753	0.097	0.0976667	0.00208167	0.00120185	0.084	0.081	0.00264575	0.00152753	0.206	0.205	0.00754983	0.0043589	0.206	0.207667	0.00862168	0.00497773	0.226	0.234667	0.0232451	0.0134205	106.13	106.027	3.75607	2.16857	0.097	0.0973333	0.00057735	0.000333333	12.1792	14.6747	2.16544	1.25022	13.2712	13.3261	0.313126	0.180783	0.184	0.179333	0.0155349
	Control	R2	127.5				15.2				0.096				0.079				0.197				0.2				0.261				102.22				0.098				16.058				13.044				0.192
	Control	R3	125.1				14.7				0.1				0.08				0.212				0.217				0.217				109.73				0.097				15.787				13.663				0.162
	Stress	R1	172.3	172.833	1.10151	0.635959	68.8	68.9333	0.70946	0.409607	0.139	0.139333	0.00251661	0.00145297	0.226	0.280333	0.0498631	0.0287885	0.357	0.362667	0.00602771	0.0034801	0.175	0.178333	0.00305505	0.00176383	0.295	0.303333	0.00971253	0.00560753	132.17	131.763	3.79637	2.19184	0.029	0.0276667	0.0011547	0.000666667	11.9842	12.6241	0.60353	0.348448	18.8852	18.6831	0.234422	0.135344	0.6019	0.5253	0.0690049
	Stress	R2	172.1				68.3				0.137				0.324				0.362				0.181				0.301				127.78				0.027				13.1831				18.4261				0.468
	Stress	R3	174.1				69.7				0.142				0.291				0.369				0.179				0.314				135.34				0.027				12.705				18.738				0.506
CYPRESS	Control	R1	169.9	170.1	0.2	0.11547	23.3	23.4	0.754983	0.43589	0.175	0.46	0.558946	0.322708	0.133	0.124667	0.012741	0.00735603	0.338	0.344667	0.00585947	0.00338296	0.185	0.176667	0.0085049	0.00491031	0.308	0.304667	0.00665833	0.00384419	105.32	103.593	2.2342	1.28991	0.036	0.036	0.003	0.00173205	14.6352	15.0118	0.339421	0.195965	14.5122	15.0515	0.549733	0.317389	0.088	0.0941333	0.00653095
	Control	R2	170.1				22.7				0.101				0.131				0.347				0.168				0.297				104.39				0.033				15.2941				15.6111				0.101
	Control	R3	170.3				24.2				1.104				0.11				0.349				0.177				0.309				101.07				0.039				15.1061				15.0311				0.0934
	Stress	R1	226.3	225.433	0.757188	0.437163	33.4	33.0333	0.404145	0.233333	0.098	0.0993333	0.00152753	0.000881917	0.28	0.279	0.001	0.00057735	0.553	0.562667	0.00907377	0.00523874	0.113	0.112	0.00556776	0.00321455	0.38	0.385	0.00458258	0.00264575	178.12	176.977	1.46152	0.843808	0.029	0.0278667	0.00162891	0.000940449	9.5122	9.8888	0.339421	0.195965	10.6152	10.8928	1.01634	0.586786	0.394	0.377	0.0151327
	Stress	R2	225.1				33.1				0.101				0.278				0.571				0.106				0.389				175.33				0.0286				10.1711				10.0441				0.372
	Stress	R3	224.9				32.6				0.099				0.279				0.564				0.117				0.386				177.48				0.026				9.9831				12.0191				0.365
SECANO DO BRAZIL	Control	R1	177.3	175.5	1.57162	0.907377	15.1	15.0667	0.251661	0.145297	0.038	0.045	0.00608276	0.00351188	0.492	0.459333	0.0340783	0.0196751	0.192	0.192	0.009	0.00519615	0.186	0.195	0.008544	0.00493288	0.179	0.187	0.010583	0.0061101	79.21	81.35	2.27532	1.31366	0.039	0.04	0.001	0.00057735	7.3932	7.7698	0.339421	0.195965	9.5472	9.23547	1.06237	0.613362	0.093	0.0956667	0.00305505
	Control	R2	174.8				15.3				0.049				0.424				0.183				0.196				0.199				83.74				0.041				8.0521				8.0521				0.099
	Control	R3	174.4				14.8				0.048				0.462				0.201				0.203				0.183				81.1				0.04				7.8641				10.1071				0.095
	Stress	R1	276.9	278.7	1.90788	1.10151	27.9	28.5667	0.650641	0.375648	0.0654	0.0648	0.00552449	0.00318957	0.209	0.206333	0.00305505	0.00176383	0.458	0.460333	0.0116762	0.00674125	0.125	0.130333	0.0061101	0.00352767	0.399	0.4	0.00754983	0.0043589	185.63	187.31	1.81794	1.04959	0.005	0.00423333	0.000680686	0.000392994	4.2842	4.6608	0.339421	0.195965	6.1182	5.70493	0.66056	0.381374	0.377	0.396667	0.0190351
	Stress	R2	278.5				29.2				0.07				0.207				0.473				0.137				0.408				189.24				0.004				4.9431				4.9431				0.398
	Stress	R3	280.7				28.6				0.059				0.203				0.45				0.129				0.393				187.06				0.0037				4.7551				6.0535				0.415
[truncated: 1 more columns]

## Sheet: Analysis
GENOTYPE	TREATMENT	REPLICATIONS	PHENOLICS	SD	SE	DDPH	SD	SE	POD	SD	SE	CAT	SD	SE	SOD	SD	SE	CHLOROPYLL	SD	SE	H2O2	SD	SE	MDA	SD	SE	ANTHOCYANIN	SD	SE	GLUCOSE	SD	SE	SUCROSE	SD	SE	PROLINE	SD	SE
NIPPONBARE	Control	3	121.2	0.964365	0.556776	14.1333	0.251661	0.145297	0.006	0.001	0.00057735	0.0738333	0.0053799	0.00310609	0.179	0.0105357	0.00608276	0.205333	0.00208167	0.00120185	0.217667	0.0160728	0.00927961	70.7667	1.18035	0.681477	0.0356667	0.00416333	0.0024037	14.6707	0.339366	0.195933	16.4074	0.40772	0.235397	0.142667	0.040104	0.0231541
NIPPONBARE	Stress	3	177.1	1.49332	0.862168	79.9967	0.300056	0.173237	0.179667	0.00208167	0.00120185	0.323667	0.1025	0.0591786	0.347	0.00556776	0.00321455	0.171	0.00953939	0.00550757	0.423667	0.0211975	0.0122384	110.8	0.6	0.34641	0.0253333	0.00351188	0.00202759	13.4307	0.339366	0.195933	27.4477	0.339366	0.195933	0.438267	0.0158481	0.00914992
M202	Control	3	125.633	1.66533	0.96148	14.9	0.264575	0.152753	0.0976667	0.00208167	0.00120185	0.081	0.00264575	0.00152753	0.205	0.00754983	0.0043589	0.207667	0.00862168	0.00497773	0.234667	0.0232451	0.0134205	106.027	3.75607	2.16857	0.0973333	0.00057735	0.000333333	14.6747	2.16544	1.25022	13.3261	0.313126	0.180783	0.179333	0.0155349	0.00896908
M202	Stress	3	172.833	1.10151	0.635959	68.9333	0.70946	0.409607	0.139333	0.00251661	0.00145297	0.280333	0.0498631	0.0287885	0.362667	0.00602771	0.0034801	0.178333	0.00305505	0.00176383	0.303333	0.00971253	0.00560753	131.763	3.79637	2.19184	0.0276667	0.0011547	0.000666667	12.6241	0.60353	0.348448	18.6831	0.234422	0.135344	0.5253	0.0690049	0.03984
CYPRESS	Control	3	170.1	0.2	0.11547	23.4	0.754983	0.43589	0.46	0.558946	0.322708	0.124667	0.012741	0.00735603	0.344667	0.00585947	0.00338296	0.176667	0.0085049	0.00491031	0.304667	0.00665833	0.00384419	103.593	2.2342	1.28991	0.036	0.003	0.00173205	15.0118	0.339421	0.195965	15.0515	0.549733	0.317389	0.0941333	0.00653095	0.00377065
CYPRESS	Stress	3	225.433	0.757188	0.437163	33.0333	0.404145	0.233333	0.0993333	0.00152753	0.000881917	0.279	0.001	0.00057735	0.562667	0.00907377	0.00523874	0.112	0.00556776	0.00321455	0.385	0.00458258	0.00264575	176.977	1.46152	0.843808	0.0278667	0.00162891	0.000940449	9.8888	0.339421	0.195965	10.8928	1.01634	0.586786	0.377	0.0151327	0.00873689
SECANO DO BRAZIL	Control	3	175.5	1.57162	0.907377	15.0667	0.251661	0.145297	0.045	0.00608276	0.00351188	0.459333	0.0340783	0.0196751	0.192	0.009	0.00519615	0.195	0.008544	0.00493288	0.187	0.010583	0.0061101	81.35	2.27532	1.31366	0.04	0.001	0.00057735	7.7698	0.339421	0.195965	9.23547	1.06237	0.613362	0.0956667	0.00305505	0.00176383
SECANO DO BRAZIL	Stress	3	278.7	1.90788	1.10151	28.5667	0.650641	0.375648	0.0648	0.00552449	0.00318957	0.206333	0.00305505	0.00176383	0.460333	0.0116762	0.00674125	0.130333	0.0061101	0.00352767	0.4	0.00754983	0.0043589	187.31	1.81794	1.04959	0.00423333	0.000680686	0.000392994	4.6608	0.339421	0.195965	5.70493	0.66056	0.381374	0.396667	0.0190351	0.0109899
