# Supplementary material for: Cold tolerance response mechanisms revealed through comparative analysis of gene and protein expression in multiple rice genotypes
Source: PLoS One. 2019 Jun 10;14(6):e0218019. doi: 10.1371/journal.pone.0218019 (PMC6557504; doi:10.1371/journal.pone.0218019)
Supplement: S4 Table — (XLSX) [file pone.0218019.s004.xlsx]

## Sheet: SUMMARY
Genotype	Tratament	Photosynthesis	SD	SE	Stomatal condutance	SD	SE	Ci	SD	SE	Transpiration	SD	SE	WUE	SD	SE	Fv'/Fm'	SD	SE
Nipponbare	Control	20.19	0.622629	0.196893	0.3856	0.10667	0.033732	285.6	4.97103	1.57198	4.154	1.31901	0.417107	5.83355	0.0826829	0.0261466	0.8587	0.0857581	0.0271191
Nipponbare	Stress	13.052	0.854931	0.270353	0.08025	0.0491204	0.0155332	226.1	18.9118	5.98043	1.5174	0.451241	0.142695	4.37993	0.924013	0.292199	0.7108	0.0834969	0.026404
M202	Control	19.776	0.691732	0.218745	0.23391	0.139249	0.0440343	268.3	14.6822	4.64292	3.138	1.24437	0.393505	5.5526	0.440294	0.139233	0.8028	0.118658	0.037523
M203	Stress	12.914	0.944107	0.298553	0.07465	0.0424359	0.0134194	229.5	16.3724	5.17741	1.8826	0.957766	0.302872	4.49717	0.793258	0.25085	0.6894	0.0924845	0.0292462
Cypres	Control	18.704	1.60837	0.508611	0.22081	0.0651641	0.0206067	244.9	17.0062	5.37784	3.595	0.774586	0.244946	4.36838	0.402192	0.127184	0.7082	0.101118	0.0319763
Cypres	Stress	4.109	0.512303	0.162004	0.06346	0.00530455	0.00167745	318	9.11653	2.8829	1.0755	0.121631	0.038463	1.04679	0.579257	0.183177	0.2562	0.108344	0.0342613
Secano do Brazil	Control	18.039	0.965338	0.305267	0.2233	0.0477867	0.0151115	253.6	9.65171	3.05214	3.535	0.155581	0.0491991	4.46647	0.995515	0.31481	0.7225	0.12658	0.0400281
Secano do Brazil	Stress	3.465	0.365855	0.115694	0.050077	0.000118326	3.74181e-05	366.2	16.1231	5.09858	0.8558	0.115454	0.0365099	1.03589	0.0850053	0.026881	0.154379	0.100804	0.0318771
	Cond CONTROL	Cond STRESS	SE	WUE CONTROL	Cond STRESS	SE	WUE CONTROL	Cond STRESS	SE	WUE CONTROL	Cond STRESS	SE	WUE CONTROL	Cond STRESS	SE	WUE CONTROL	Cond STRESS	SE	WUE CONTROL
Nipponbare	0.3856	0.09463	0.0650629	5.13306	0.09463	0.0650629	5.13306	0.09463	0.0650629	5.13306	0.09463	0.0650629	5.13306	0.09463	0.0650629	5.13306	0.09463	0.0650629	5.13306
M202	0.23391	0.12465	0.0244313	4.5526	0.12465	0.0244313	4.5526	0.12465	0.0244313	4.5526	0.12465	0.0244313	4.5526	0.12465	0.0244313	4.5526	0.12465	0.0244313	4.5526
Cypres	0.22081	0.0588833	0.0362079	4.36573	0.0588833	0.0362079	4.36573	0.0588833	0.0362079	4.36573	0.0588833	0.0362079	4.36573	0.0588833	0.0362079	4.36573	0.0588833	0.0362079	4.36573
Embrapa1200	0.3839	0.124667	0.0579663	4.48147	0.124667	0.0579663	4.48147	0.124667	0.0579663	4.48147	0.124667	0.0579663	4.48147	0.124667	0.0579663	4.48147	0.124667	0.0579663	4.48147
J.P.5	0.2206	0.11477	0.0236643	5.12538	0.11477	0.0236643	5.12538	0.11477	0.0236643	5.12538	0.11477	0.0236643	5.12538	0.11477	0.0236643	5.12538	0.11477	0.0236643	5.12538
Secano do Brazil	0.2233	0.15007	0.0163747	4.46988	0.15007	0.0163747	4.46988	0.15007	0.0163747	4.46988	0.15007	0.0163747	4.46988	0.15007	0.0163747	4.46988	0.15007	0.0163747	4.46988

## Sheet: RAW DATA
Nipponbare	Photosynthesis	Average	SD	SE	CONDUCTANCE	Average	SD	SE	Ci	Average	SD	SE		Average	SD	SE	WUE	Average	SD	SE	Fv'/Fm'	Average	SD	SE
A-3 Control	19	20.19	0.622629	0.196893	0.221	0.3856	0.10667	0.033732	286	285.6	4.97103	1.57198	3.21	4.154	1.31901	0.417107	5.93	5.83355	0.0826829	0.0261466	0.889	0.8587	0.0857581	0.0271191
4	19.8				0.226				288				0.93				5.7923				0.89
5	20.7				0.284				277				3.56				5.8176				0.879
6	19.9				0.47				288				4.92				5.84472				0.782
7	19.9				0.466				287				4.91				5.81295				0.956
8	20.7				0.434				287				4.74				5.86709				0.856
9	20				0.433				286				4.74				5.89194				0.872
10	21				0.397				282				4.5				5.66667				0.845
11	20				0.394				280				4.48				5.94643				0.956
12	20.9				0.531				295				5.55				5.76577				0.662
A stress 43	13	13.052	0.854931	0.270353	0.172	0.08025	0.0491204	0.0155332	279	226.1	18.9118	5.98043	2.18	1.5174	0.451241	0.142695	5.9633	4.37993	0.924013	0.292199	0.664	0.7108	0.0834969	0.026404
44	13.07				0.128				220				1.95				4.70256				0.664
45	11.5				0.129				227				1.95				5.89744				0.802
46	12.38				0.0386				220				1.52				4.14474				0.802
47	13.62				0.085				216				1.51				4.01987				0.654
48	12.07				0.07				220				1.3				4.27462				0.854
49	14.18				0.0356				216				1.28				3.07812				0.708
50	13.11				0.0816				217				1.46				3.97945				0.608
51	13.95				0.0318				222				1.46				3.55479				0.626
52	13.64				0.0309				224				0.564				4.1844				0.726
M202
B- control 13	19.72	19.776	0.691732	0.218745	0.531	0.23391	0.139249	0.0440343	295	268.3	14.6822	4.64292	5.55	3.138	1.24437	0.393505	5.55315	5.5526	0.440294	0.139233	0.836	0.8028	0.118658	0.037523
14	20.79				0.254				256				3.33				6.24324				0.636
15	20.82				0.252				255				3.32				6.27108				0.926
16	19.8				0.298				256				3.74				5.29412				0.826
17	18.78				0.296				257				3.73				5.03485				0.667
18	20.2				0.245				262				3.46				5.83815				0.867
19	18.82				0.243				263				3.46				5.43931				0.621
20	19.61				0.0754				273				1.61				5.18012				0.921
21	19.52				0.0756				276				1.61				5.12422				0.914
22	19.7				0.0691				290				1.57				5.54777				0.814
B stress 53	11.91	12.914	0.944107	0.298553	0.016	0.07465	0.0424359	0.0134194	227	229.5	16.3724	5.17741	0.576	1.8826	0.957766	0.302872	5.67708	4.49717	0.793258	0.25085	0.606	0.6894	0.0924845	0.0292462
54	11.76				0.049				225				3.36				4.5				0.606
55	12.49				0.149				275				3.38				3.00527				0.744
56	13.45				0.134				225				2.28				5.00912				0.654
57	13.91				0.035				224				2.3				5.05783				0.609
58	12.79				0.057				226				1.79				5.16525				0.709
59	11.75				0.1061				227				1.8				3.55778				0.728
60	12.91				0.0661				215				1.12				4.52679				0.628
61	13.85				0.0665				227				1.13				4.27601				0.905
62	14.32				0.0678				224				1.09				4.19661				0.705
Cypres
C-Control 23	19.14	18.704	1.60837	0.508611	0.0691	0.22081	0.0651641	0.0206067	290	244.9	17.0062	5.37784	1.57	3.595	0.774586	0.244946	4.19108	4.36838	0.402192	0.127184	0.71	0.7082	0.101118	0.0319763
24	19.79				0.198				251				3.76				5.0033				0.81
25	19.85				0.202				251				3.83				4.00277				0.611
26	17.91				0.244				233				4.07				4.40049				0.611
27	17.95				0.243				236				4.06				4.02118				0.671
28	16.03				0.199				239				3.29				4.334				0.871
29	16.21				0.199				239				3.28				4.00207				0.601
30	20.4				0.289				237				4.08				4.00606				0.851
31	20.32				0.289				237				4.08				4.78032				0.689
32	19.44				0.276				236				3.93				4.94256				0.657
C stress 73	3.61	4.109	0.512303	0.162004	0.0671	0.06346	0.00530455	0.00167745	302	318	9.11653	2.8829	0.961	1.0755	0.121631	0.038463	1.75364	1.04679	0.579257	0.183177	0.135	0.2562	0.108344	0.0342613
74	4.47				0.0698				325				1.25				1.571				0.135
75	4.96				0.0706				305				1.27				1.00552				0.278
76	4.06				0.0624				314				1.15				0.0304348				0.278
77	3.61				0.0615				324				1.14				1.16667				0.336
78	3.38				0.0557				321				1.04				1.4				0.136
79	3.76				0.0554				318				1.04				1.00538				0.223
80	4.19				0.0613				317				0.922				1.04447				0.423
81	4.55				0.0636				322				0.962				0.078973				0.409
82	4.5				0.0672				332				1.02				1.41177				0.209
83	4.53				0.0674				329				1.02				1.44118				0.301
84	4.1				0.0646				301				0.39				1.01282				0.401
Secano do Brazil
F control107	19.21	18.039	0.965338	0.305267	0.224	0.2233	0.0477867	0.0151115	272	253.6	9.65171	3.05214	3.26	3.535	0.155581	0.0491991	5.89264	4.46647	0.995515	0.31481	0.83	0.7225	0.12658	0.0400281
108	17.01				0.287				258				3.69				4.60976				0.83
109	17.04				0.287				258				3.69				4.61789				0.694
110	18.18				0.173				244				3.42				3.5124				0.694
111	19.14				0.174				245				3.42				4.90909				0.615
112	18.15				0.172				261				3.58				3.03488				0.715
113	18.19				0.171				260				3.58				3.05039				0.609
114	16.71				0.255				245				3.67				4.55313				0.609
115	17.46				0.254				243				3.67				4.75749				0.995
116	19.3				0.236				250				3.37				5.727				0.634
F stress117	3.1	3.465	0.365855	0.115694	0.05002	0.050077	0.000118326	3.74181e-05	356	366.2	16.1231	5.09858	0.91	0.8558	0.115454	0.0365099	0.965732	1.03589	0.0850053	0.026881	0.032	0.154379	0.100804	0.0318771
118	4.1				0.05009				358				0.93				0.908602				0.032
119	3.92				0.05006				355				0.929				1.01959				0.134
120	3.48				0.0504				363				0.991				1.0116				0.134
121	3.68				0.05002				360				0.991				1.01342				0.235
122	3.58				0.05005				354				0.79				1				0.135
123	3.46				0.05001				366				0.82				1.1011				0.18979
124	3.02				0.0501				395				0.786				1.14224				0.1
125	3.08				0.05001				397				0.789				1.00368				0.376
126	3.23				0.05001				358				0.622				1.19293				0.176
	Cond CONTROL	Cond STRESS	SE	WUE CONTROL	QUE STRESS	Cond STRESS	SE	WUE CONTROL	SE	Cond STRESS	SE	WUE CONTROL		Cond STRESS	SE	WUE CONTROL		Cond STRESS	SE	WUE CONTROL		Cond STRESS	SE	WUE CONTROL
Nipponbare	0.3856	0.09463	0.0650629	5.13306	4.37584	0.09463	0.0650629	5.13306	0.0355088	0.09463	0.0650629	5.13306		0.09463	0.0650629	5.13306		0.09463	0.0650629	5.13306		0.09463	0.0650629	5.13306
M202	0.23391	0.12465	0.0244313	4.5526	5.49671	0.12465	0.0244313	4.5526	0.038997	0.12465	0.0244313	4.5526		0.12465	0.0244313	4.5526		0.12465	0.0244313	4.5526		0.12465	0.0244313	4.5526
Cypres	0.22081	0.0588833	0.0362079	4.36573	4.45337	0.0588833	0.0362079	4.36573	0.0401747	0.0588833	0.0362079	4.36573		0.0588833	0.0362079	4.36573		0.0588833	0.0362079	4.36573		0.0588833	0.0362079	4.36573
Embrapa1200	0.3839	0.124667	0.0579663	4.48147	4.19068	0.124667	0.0579663	4.48147	0.0368429	0.124667	0.0579663	4.48147		0.124667	0.0579663	4.48147		0.124667	0.0579663	4.48147		0.124667	0.0579663	4.48147
J.P.5	0.2206	0.11477	0.0236643	5.12538	6.52681	0.11477	0.0236643	5.12538	0.0394442	0.11477	0.0236643	5.12538		0.11477	0.0236643	5.12538		0.11477	0.0236643	5.12538		0.11477	0.0236643	5.12538
Secano do Brazil	0.2233	0.15007	0.0163747	4.46988	3.36589	0.15007	0.0163747	4.46988	0.0188053	0.15007	0.0163747	4.46988		0.15007	0.0163747	4.46988		0.15007	0.0163747	4.46988		0.15007	0.0163747	4.46988
