# Supplementary material for: Cold tolerance response mechanisms revealed through comparative analysis of gene and protein expression in multiple rice genotypes
Source: PLoS One. 2019 Jun 10;14(6):e0218019. doi: 10.1371/journal.pone.0218019 (PMC6557504; doi:10.1371/journal.pone.0218019)
Supplement: S5 Table — (XLSX) [file pone.0218019.s005.xlsx]

## Sheet: Gene expression (mean)
TREATMENT (hours)	GENOTYPES	REPLICATION (means)	ICE 2	ICE 1	OsNAP	OsSRO1	OsSPX1	OsBURP16	WRKY76	OsGH3-2	OsWRKY45	OsSFR6	OsRAN2	OsABF2	ZFP245	OsACA6	OsCOIN	Ctb1	OsDIL	MYB4	OsSAP1	OsTPP1	LTP7	LTP8	LTP10	LTP12	LTP13	LTP14	LTP23	LTP25	LTP26
3	Nipponbare	R1+R2+R3	1.69014	0.462127	0.819057	3.69445	1.48129	0.0401652	10.9856	1.06286	1.11705	0.683098	1.83437	2.63362	0.525934	0.56661	0.664322	1.38433	1.21394	0.98049	0.782048	0.715824	2.76584	0.350247	0.312743	14.4329	0.675079	1.14707	2.04616	0.150799	5.43458
3	M202	R1+R2+R3	1.28721	1.48459	0.252764	2.1783	24.4226	0.871593	4.23161	0.0295004	2.8064	0.222116	0.294802	10.803	6.64449	0.798315	0.0298208	7.8312	3.31486	1.78842	0.0253652	0.228548	31.0735	0.156447	76.4178	0.0235547	1.77053	1.55727	15.6414	0.0168649	51.631
3	Cypress	R1+R2+R3	1.32111	0.266557	1.29386	1.48619	1.14965	0.0157186	2.29601	3.59276	0.180848	23.6142	1.1174	1.94129	0.109036	0.0820392	41.1448	0.768003	0.230875	0.0621986	75.754	0.059233	3.33378	5.30823	0.0450743	33.5086	2.44986	0.175996	0.00337349	785.009	0.00537909
3	Secano do Brazil	R1+R2+R3	1.24734	0.704769	0.57331	1.27692	1.3099	0.829429	1.18184	3.6076	0.0345429	8.68964	2.13543	2.52988	0.789047	1.65522	0.150181	1.99238	1.43954	1.51161	0.0306168	2.47766	0.777738	2.49694	0.841627	1.40128	0.608948	3.79051	76.5277	0.00605558	2.59005
6	Nipponbare	R1+R2+R3	6.29456	0.584107	3.56515	1.39079	0.333964	2.6771	2.62293	0.688179	0.0147977	11.9847	0.731788	0.835505	0.282242	0.756232	6.9453	0.972557	0.380911	0.292279	1.71042	0.112085	30.6998	2.05734	2.4411	0.253713	0.632413	1.8277	0.116163	6.37245	0.182011
6	M202	R1+R2+R3	3.15821	1.22908	1.76944	1.66585	0.936016	0.211203	1.77756	3.80117	1.13929	0.394489	0.771384	1.12116	0.544393	0.892453	1.76001	0.779812	1.13634	0.844594	0.078211	1.09647	15.7429	0.554531	1.75685	0.909696	1.01951	0.520259	2.62895	0.478557	1.86604
6	Cypress	R1+R2+R3	23.2468	0.440288	0.189543	13.4373	0.817465	0.375701	0.526936	2.66257	3.10085	0.363863	1.02864	1.87408	0.407708	1.28954	0.916168	1.2279	0.942881	0.869937	0.310573	1.01776	3.85314	0.564761	1.44337	1.15071	2.27088	0.498601	0.481931	1.28111	1.09413
6	Secano do Brazil	R1+R2+R3	8.57562	0.19431	0.810055	8.36487	0.649118	1.76695	0.560812	0.246481	0.43405	2.31637	0.582337	3.23337	0.114875	1.0009	5.00469	0.700275	0.405636	0.827635	0.494199	1.81227	9.11128	0.754951	3.1369	0.384288	0.60095	0.767514	0.274235	3.67852	0.644789
24	Nipponbare	R1+R2+R3	0.631888	1.14901	2.62528	6.50278	0.113907	0.710085	2.13404	0.597853	0.24208	3.76176	0.0304214	4.98244	6.08551	0.540082	1.36515	2.68981	0.351381	0.794992	0.115834	0.0992425	115.692	0.234503	2.23042	1.03403	0.807648	0.372385	5.25951	1.24536	1.32673
24	M202	R1+R2+R3	0.223095	0.828814	11.3812	1.12279	0.3047	0.358739	2.27428	0.66006	0.508495	3.09707	0.192503	6.33185	0.0719169	1.4006	11.1889	0.908193	0.40543	0.173329	0.289019	2.86293	3.02329	0.285266	4.5565	6.33787	1.55893	0.113463	0.378954	1.87089	1.49284
24	Cypress	R1+R2+R3	2.21854	8.36959	0.0648566	17.6515	0.387704	2.06286	0.695389	0.0161122	23.0698	1.27207	0.450074	18.1768	0.258779	1.22467	0.394838	1.99102	1.39314	0.389806	0.324776	0.52073	7.04026	0.134143	26.0302	5.37678	0.531628	0.706596	0.252616	1.22699	0.878688
24	Secano do Brazil	R1+R2+R3	4.65452	0.174943	0.12246	119.902	0.217952	0.406238	0.771269	1.40956	0.121613	7.68876	0.113522	14.5751	0.736217	0.665388	3.22999	0.92345	1.90185	0.220647	0.367349	0.178879	21.5609	0.0111087	84.3399	1.16092	1.02117	0.726467	0.97495	0.51391	1.9905
48	Nipponbare	R1+R2+R3	0.553092	10.9438	0.292871	9.13592	0.391569	7.40898	0.513998	0.0629703	7.60094	0.33196	0.142512	53.1184	0.15937	1.37423	1.08392	0.918699	1.28863	0.382314	1.90692	0.375931	6.78979	0.176466	12.1223	0.678785	0.409188	6.3785	0.0604685	1.83385	0.399218
48	M202	R1+R2+R3	1.08622	0.0162023	16.876	3.06656	0.3851	0.00812658	1.70981	0.346074	6.43233	3.50918	0.286853	0.405225	5.73857	0.645386	6.08501	0.345719	0.808348	0.826869	0.549407	0.664806	0.775464	14.3331	0.0259834	10.1574	1.25576	0.785312	0.811433	0.71529	1.99383
48	Cypress	R1+R2+R3	3.38122	0.963165	0.1665	58.361	0.072374	0.8889	1.49696	1.11214	0.984589	0.233119	1	5.24493	282.83	0.787467	0.010001	5.79043	15.4536	0.527197	0.266002	0.83877	0.757397	0.685372	1.80803	0.211535	2.38974	0.56178	28.4235	0.0921588	10.5083
48	Secano do Brazil	R1+R2+R3	0.519305	2.09124	1.01627	23.9237	0.0188619	0.966519	1.86487	6.95371	0.102055	8.50876	0.0787611	0.472188	0.486825	1.41608	23.69	0.36968	0.358126	0.165757	14.798	0.0934118	17.2949	0.23857	2.211	6.62005	0.152258	0.541973	0.261763	6.11676	0.120847
